# Supplementary material for: A rapid method for isolation of bacterial extracellular vesicles from culture media using epsilon-poly-L–lysine that enables immunological function research
Source: Front Immunol. 2022 Aug 12;13:930510. doi: 10.3389/fimmu.2022.930510 (PMC9411643; doi:10.3389/fimmu.2022.930510)
Supplement: Supplementary file 2 [file Table_1.xlsx]

## Sheet: Sheet1
Supplementary Table 1. Primers used for qPCR
Human mRNA	Forward primer	Reverse primer
GAPDH	CCTGCACCACCAACTGCTTA	GACTGTGGTCATGAGTCCTTCC
IL-1β	ACGAATCTCCGACCACCACT	CCATGGCCACAACAACTGAC
IL-6	GACCCAACCACAAATGCCA	GTCATGTCCTGCAGCCACTG
IL-8	CTGGCCGTGGCTCTCTTG	CCTTGGCAAAACTGCACCTT
