# Supplementary material for: A rapid method for isolation of bacterial extracellular vesicles from culture media using epsilon-poly-L–lysine that enables immunological function research
Source: Front Immunol. 2022 Aug 12;13:930510. doi: 10.3389/fimmu.2022.930510 (PMC9411643; doi:10.3389/fimmu.2022.930510)
Supplement: Supplementary file 3 [file Table_2.xlsx]

## Sheet: Information
Supplementary table 2. E. coli proteins found in each cluster.
Sheet name (Cluster A-E) corresponds to the gene symbols in each cluster.

## Sheet: Cluster E
ompC
groEL
aceF
lamB
ompA
adhE
rpoC
tsx
tufA
rpoB
pflB
aceE
lpdA
ompX
tolB
ompW
acnA
acnB
mipA
btuB
fadL
infB
ompF
gapA
glpK
rpsB
sucB
cadA
tnaA
pta
glyS
deoA
sucA
osmE
rplA
bamA
ybhC
lpoA
fiu
malE
pykA
cirA
rne
oppA
nrdA
rpoA
thrS
eno
purA
fepA
atpA
malP
nuoC
gadB
rplE
lon
atpD
secA
tolC
rpsA
rplV
bamB
guaA
slyB
glpD
rpsD
ptsI
polA
ybiS
metG
frdA
astC
mfd
accC
rpsC
yncD
glyA
hisS
gltA
rpsE
talB
mdh
alaS
rplB
kdsA
yraP
sthA
treC
topA
dppA
prfC
bamC
acs
fabB
kbl
icd
lpoB
rho
cpoB
uvrA
rplJ
pnp
ppc
rplT
rplQ
lysS
lysU
yhgF
prs
malQ
ydbK
rplM
rplF
fabF
dacA
ettA
tdcE
nlpD
grxB
asnS
iscS
lldD
dacC
rpsM
nuoF
pyrG
fabI
mltA
ackA
ydgH
rplS
surA
pal
nuoG
rpsG
rpoD
rlpA
hslU
ppsA
yajG
clpB
zwf
malM
glmM
ftsY
sucC
gyrB
rplD
lptD
aspA
dkgA
rplR
metK
mglB
nrdD
aceA
talA
slt
katG
sdhA
accD
degP
crp
glnS
trpS
speA
bipA
rpsJ
rapA
purB
poxB
fumA
purL
hldE
yaiW
accA
prc
fumB
bamD
hldD
pssA
ydcL
mukB
lolB
ygeR
tgt
rplC
rnb
yqhD
nirB
fadB
serS
tdh
panC
tsf
yeaG
ispG
sucD
tig
pdxB
fusA
rplK
carB
glmS
aspC
ldcC
pfkA
fadJ

## Sheet: Cluster D
dps
slp
pldA
ybaY
mltB
fadD
coaBC
rplP
pykF
gltI
ynhG
lepA
amiD
cobB
hybC
fabG
ansB
ffh
rbsA
cdd
putA
clpA
fabH
ybiT
aldB
argT
ghrB
dadA
glnH
agp
ybjP
dld
manX
rcsF
aspS
garR
prpC
wrbA
astB
tyrS
parC
rpsR
yfiF
dmlA
uvrB
gabT
yiaD
gcvP
otsA
sdaA
nadE
ppnN
qorA
mltC
der
fbaA
cfa
moeA
tas
folC
fadH
ribD
ahpF
proS
degQ
nagC
rplN
hflX
glpA
potD
selA
loiP
hyaB
add
elaB
uspA
frsA
lipA
pmbA
guaC
yjeI
rapZ
cysB
fhuE
uspE
fimD
metQ
cysE
glpC
ubiH
ndh
glpQ
glgA
maeA
arcA
upp
yddB
glnE
rnc
skp
ybiB
rplO
atpG
emtA
yedD
gshB
hemN
pyrE
nagA
glpB
blc
hscA
bcsC
fkpA
pfkB
sdhB
tktB
rhlB
rluB
pstS
rob
nuoI
rplI
tcyJ
acuI
aceB
pdxI
ugpB
yncE
ybeZ
minD
lpp
ygdI
mlaC
rfaF
rsmB
ldcA
proB
serA
ydfG
mlaA
aidB
rplU
dnaN
ppiA
rcsB
ddlA
proQ
nlpE
purU
lptE
ydiY
htpG
cbpA
leuS
astA
mreB
ubiE
modE
rsmC
dnaJ
ligA
mrp
dxs
rlmI
ytfQ
frmA
lpxA
lacZ
infC
artI
kdgR
ftsZ
mtnN
dhaK
fadA
ribF
ygiF
osmY
xthA
rpsQ
napA
ompR
yeaY
nlpI
trmJ
galF
sdaB
ucpA
mnmE
mpl
ddlB
malK
bepA
fbp
lrp
tyrB
yqjD
yfaZ
rpsS
yfeX
gyrA
trhP
hemL
nusA
rpsH
thyA
ispB
ravA
rlmB
serB
ftsH
argG
ygfZ
rluC
tamA
lpxD
grcA
fliM
thrC
seqA
ldhA
carA
yggE
yjjI
gabD
gfcE
nagD
dcrB
rpmA
yhjJ
dmsA
trxB
mukF
yejK
fmt
rdgC
yajO
glpX
galE
ghrA
glk
rlmM
ilvA
tdcB
folP
yhaJ
yfhG
rsgA
trmA
menB
ynfF
obgE
murG
pepE
queF
gss
bfr
aroG
murA
gpsA
nuoB
yhbW
hyi
ushA
rpsK
oxyR
ribC
ychF
uxuB
sufC
gutQ
edd
fre
pflA
sufS
astD
rpsT
galK
yciT
gnd
yciO
glyQ
ssb
pliG
truB
ubiG
ahr
ilvE
rsmE
dapA
rph
selD
yidA
fimC
yeeZ
yciK
murI
yeaD
yjaH
ycfP
thiI
fliA
hdhA
manB
galU
aroB
tpiA
uxuA
clpX
gstA
kdsD
nfsB
pgk
melA
hpt
secB
adhP

## Sheet: Cluster A
glsA1
rpoS
dsbC
dnaK
yghU
ydjA
yaeH
frdB
fadR
udk
usg
yajL
trpB
pdxJ
curA
ykgE
tpx
minC
ygiW
bglA
glcB
pgm
yceF
rpiA
dhaM
recT
sspA
prfB
rraA
prmB
aroC
nusG
yahK
ndk
ispH
ypeA
corC
uspG
fdhE
rimO
phoU
rpsF
map
mhpE
hypE
rplW
deoB
adk
dxr
rdgB
kdsB
ade

## Sheet: Cluster B
gadA
udp
hrpA
dgt
fimH
ydgA
xseA
gltB
rng
mnmG
nagZ
purR
rlmL
pqiC
hisJ
fdoG
cpdB
nikA
ynjE
osmB
acrA
proX
ftsN
tsaD
mglA
plsB
yaaA
erfK
ubiF
mug
speF
fadI
flgH
plsX
glgP
rffG
rpmB
cra
dhaL
uspF
prpD
rffH
uvrD
yjgA
smpB
atpF
rpsP
wecC
thrA
fruK
lptB
hypB
bglX
ppiD
pyrF
yafC
anmK
truD
wecE
mlc
metL
iclR
dsbG
glgX
ihfB
mdtE
zapD
cysH
lpxB
hemG
nudC
sufB
puuC
mhpF
cmk
wecF
yjgR
yheO
yddE

## Sheet: Cluster C
glnA
maeB
ftnA
katE
pepA
fbaB
pepB
fimG
amn
pheT
panB
hemB
pspA
fucI
iadA
ycaC
guaB
ygaM
rpsO
ppk
deoD
paaZ
codA
adiA
tktA
pyrB
yebE
pgi
gcl
pheS
cysK
coaA
mdoG
hemE
yafJ
pyrD
hslJ
hemH
yniA
rpsU
hflD
lsrF
gppA
yfeY
artP
epd
ptrA
frmB
gpr
bioD2
fis
mdoD
proC
ybjS
folD
rseB
ppx
rsxC
bamE
cmoB
yehS
ubiD
aphA
clpP
cysI
nlpC
pncB
trkA
stpA
yjjU
fnr
rpmI
yheS
yafD
alaA
ubiI
gntR
folE
ycfS
ileS
glmU
rpsN
gstB
rhlE
avtA
lptA
selB
gpmB
gdhA
dapF
glpR
pth
yeiR
ruvA
rfaC
rpmD
ygdR
cysG
fimA
murQ
pcnB
alr
trmB
argP
rna
menD
uxaC
rpsL
