# Supplementary material for: A rapid method for isolation of bacterial extracellular vesicles from culture media using epsilon-poly-L–lysine that enables immunological function research
Source: Front Immunol. 2022 Aug 12;13:930510. doi: 10.3389/fimmu.2022.930510 (PMC9411643; doi:10.3389/fimmu.2022.930510)
Supplement: Supplementary file 4 [file Table_3.xlsx]

## Sheet: Supplementary table 2
Supplementary Table 2. Top 50 vesicular proteins most frequently identified in Gram-negative bacterial OMVs deposited in EVpedia database.
OmpA
GroEL
TufA
FadL
AtpD
FusA
AtpA
RpoC
FkpA
TolB
TolC
BamA
SucC
RpoB
Supplementary table 3. Top 50 proteins that are most frequently identified in Gram-negative bacterial outer membrane proteins.
GlnA
RpoA
AceF
LpdA
yraP
RplE
degP
PpiD
Prc
FrdA
FlaA
BamB
LptE
RplN
LoiP
RpsA
BraC
MexA
AcnB
OmpW
YbaY
RpsG
RplA
RplF
RpsE
RpsI
HtpG
RplS
SucA
ArtI
YncD
Bfr
AceE
LpoA
SlyB
FecA
